# Supplementary material for: Progression of Femoral Osteolytic Metastases after Intramedullary Nailing and Subsequent Salvage Techniques
Source: Cancers (Basel). 2024 Aug 10;16(16):2812. doi: 10.3390/cancers16162812 (PMC11352437; doi:10.3390/cancers16162812)
Supplement: Supplementary file 1 [file cancers-16-02812-s001.zip]

Archive with 1 entries (1 files):
- cancers-3108469-supplementary.pdf
